# Supplementary material for: Modelling of Cetylpyridinium Chloride Availability in Complex Mixtures for the Prediction of Anti-Microbial Activity Using Diffusion Ordered Spectroscopy, Saturation Transfer Difference and 1D NMR
Source: Pharmaceuticals (Basel). 2024 Nov 22;17(12):1570. doi: 10.3390/ph17121570 (PMC11679348; doi:10.3390/ph17121570)
Supplement: Supplementary file 1 [file pharmaceuticals-17-01570-s001.zip]

Archive with 2 entries (2 files):
- pharmaceuticals-3250989 - Table S1.xlsx
- pharmaceuticals-3250989-supplementary.pdf
