# Supplementary material for: Modelling of Cetylpyridinium Chloride Availability in Complex Mixtures for the Prediction of Anti-Microbial Activity Using Diffusion Ordered Spectroscopy, Saturation Transfer Difference and 1D NMR
Source: Pharmaceuticals (Basel). 2024 Nov 22;17(12):1570. doi: 10.3390/ph17121570 (PMC11679348; doi:10.3390/ph17121570)
Supplement: Supplementary file 1 [file pharmaceuticals-17-01570-s001.zip › pharmaceuticals-3250989 - Table S1.xlsx]

## Sheet: Sheet1
		w/w	Table S1(a)															Table S1(b)
	Function	Raw Material	Control	Addition of Parabens	Addition of NaF from 2	Addition sodium salt of paraben from 3	Addition of NaF from 4	Addition of citric acid from 5	Addition of zinc citrate from 6	Removal of sodium salts and citric acid from 7	Removal of sodium salt, zinc chloride and citric acid from 7	Addition of CAPB and removal of zinc chloride from 9	Addition of sodium salts, zinc citrate and NaF from 10	Trial Only with Purified water, CPC, Citric acid & Zinc Citrate	Change of Emulsifier to Polaxomer 188 Micronised	Change of Emulsifier to Pluronic F108	Change of Emulsifier to Polaxomer 407	Control ( Same as current)	Change of Emulsifier to Polaxomer 4073	Higher level of Polaxomer 407	Addition of Potassium Sorbate	Addition sodium salt of paraben	paraben control	Addition of CAPB for foaming	Buffered Option for sodium paraben MW with citric acid	Change of Emulsifier to Polaxomer 188 Micronised4	Change of Emulsifier to Polaxomer 188 Micronised and Pluronic F108	Addition of Sodium salt Parabens to Formula 10	Adjustment of pH of 11 by using Citric acid	Addition of zinc citrate to 12	Change of Emulsifier to Pluronic F108	Batch 13 High shear mixing	Batch 13 Low shear mixing	Batch 13 with Potassium Sorbate	Batch 13 with Potassium sorbate + NaF	Batch 13 with Potassium sorbate + NaF + Zinc Lactate	Batch 13 with IPMP + Flavour	Batch 13 with Xylitol	Batch 13 with Stevia	Batch 13 with SUCRALOSE	Batch 13 with Sodium Benzoate	Batch 13 with Sodium Benzoate +NaF	Batch 13 sodium benzoate + pH	Batch 13 with Sodium Benzoate +NaF +Zinc Lactate	Batch 14 with Potassium Sorbate	Batch 14 with Potassium sorbate + NaF	Batch 14 with Sodium Benzoate	Batch 14 with Sodium Benzoate +NaF	Batch 14 sodium benzoate + pH
	GSK names		S1	S2	S3	S4	S5	S6	S7	S8	S9	S10	S11	S12	S13	S14	S15	F1	F2	F3	F4	F5	F6	F7	F8	F9	F10	F11	F12	F13	F14	F16	F17	F18	F19A	F43	F22	F23	F24	F25	F25	F25	F25	F25	F20	F21A	F39	F40	F41
		Water	79.925	79.825	79.7697	79.825	79.7697	79.6697	79.5697	79.7697	79.7697	79.825	79.4697	99.725	79.5697	79.5697	79.5697	88.7847	79.7697	79.6697	79.6197	79.6697	79.6697	79.5697	79.3697	79.5997	79.2697	79.1697	78.8697	78.7697	79.5697	79.625	79.625	79.125	79.0697	78.8907	79.3197	74.5697	79.5197	79.5197	79.125	79.0697	79.125	78.8907	79.125	79.0697	79.125	79.0697	79.125
	Humectant	Glycerol	10	10	10	10	10	10	10	10	10	10	10		10	10	10	10	10	10	10	10	10	10	10	10	10	10	10	10	10	10	10	10	10	10	10	10	10	10	10	10	10	10	10	10	10	10	10
		Propylene Glycol	10	10	10	10	10	10	10	10	10	10	10		10	10	10	0	10	10	10	10	10	10	10	10	10	10	10	10	10	10	10	10	10	10	10	10	10	10	10	10	10	10	10	10	10	10	10
	Amphoteric surfactant	Tego betaine										0.1	0.1											0.1
	Nonionic emulsifier/surfactant	Cremaphor RH 60																0.7
		Pluronic F108														0.3											0.3	0.3	0.3	0.3	0.3														0.3	0.3	0.3	0.3	0.3
		Polaxomer 188 Micronised													0.3											0.27	0.3	0.3	0.3	0.3		0.3	0.3	0.3	0.3	0.3	0.3	0.3	0.3	0.3	0.3	0.3	0.3	0.3
	Nonionic surfactant	Polaxomer 407															0.3		0.1	0.2	0.1	0.1	0.1	0.1	0.1
		Xanthan Gum																0.01
	Preservative	Methyl parahydroxybenzoate		0.05	0.05													0.05					0.05
	Preservative	Propyl Hydroxybenzoate, Propyl paraben		0.05	0.05													0.05					0.05
	Preservative	Sodium salt of Methyl paraben				0.05	0.05	0.05	0.05				0.05									0.05		0.05	0.05			0.05	0.05	0.05
	Preservative	Sodium Salt of Propyl paraben				0.05	0.05	0.05	0.05				0.05									0.05		0.05	0.05			0.05	0.05	0.05
	Preservative	Potassium sorbate																			0.15													0.5	0.5	0.5									0.5	0.5
	Cationic Surfactant, ActiveAntigingivitis	Cetylpyridinium Chloride	0.075	0.075	0.075	0.075	0.075	0.075	0.075	0.075	0.075	0.075	0.075	0.075	0.075	0.075	0.075	0.05	0.075	0.075	0.075	0.075	0.075	0.075	0.075	0.075	0.075	0.075	0.075	0.075	0.075	0.075	0.075	0.075	0.075	0.075	0.075	0.075	0.075	0.075	0.075	0.075	0.075	0.075	0.075	0.075	0.075	0.075	0.075
	Antibad breath	Zinc Chloride/Lactate/Gluconate									0.1							0.1																		0.179								0.179
		Zinc citrate							0.1	0.1			0.1	0.1																0.1
	*(up to Qty sufficient for pH 7)	Citric acid*						0.1	0.1				0.1	0.1											0.3				0.3	0.3
	ActiveFluoride	Sodium Fluoride			0.0553		0.0553	0.0553	0.0553	0.0553	0.0553		0.0553		0.0553	0.0553	0.0553	0.0553	0.0553	0.0553	0.0553	0.0553	0.0553	0.0553	0.0553	0.0553	0.0553	0.0553	0.0553	0.0553	0.0553				0.0553	0.0553	0.0553	0.0553	0.0553	0.0553		0.0553		0.0553		0.0553		0.0553
		Flavour 508016T Mint Fizz protection																0.2																			0.2				0.5	0.5	0.5	0.5			0.5	0.5	0.5
		Sodium Benzoate																																									Qty to bring down pH to 5						Qty to bring down pH to 5
		Benzoic Acid																																			0.05
		IPMP																																				5
		Xylitol																																					0.05
		Stevia																																						0.05
		Sucralose
		Cratos EU FlavourOptamint Pallas Symrise
		PVPPlasdone
		Guar Gum
		Potassium sorbate
		Chitosan
		Total Mass	100	100	100	100	100	100	100	100	100	100	100	100	100	100	100	100	100	100	100	100	100	100	100	100	100	100	100	100	100	100	100	100	100	100	100	100	100	100	100	100	100	100	100	100	100	100	100
		Notes																	Vs control Option 1 Change of emulsifier to 0.1% Polaxomer 407	vs Option 2 0.2% Polaxomer	Vs option 2 and vs option 5,6,7 potassium sorbate used as preservative	vs option 6 change of parabens	with methyl and propyl paraben	vs option 5 adding CAPB	vs Option 5 check effect of buffer on sodium salt of methyl and propyl paraben	Vs control Option 1 Change of emulsifier to 0.1% Polaxomer 407	Vs control Option 1 Change of emulsifier to 0.1% Polaxomer 407	Vs control Option 1 Change of emulsifier to 0.1% Polaxomer 407	Vs control Option 1 Change of emulsifier to 0.1% Polaxomer 407	Vs control Option 1 Change of emulsifier to 0.1% Polaxomer 407	Vs control Option 1 Change of emulsifier to 0.1% Polaxomer 407	High shear mixing with Homogeniser for 10 mins post addition of CPC as the last step	Low shear mixing post addition of CPC as the last step
		Diffusion Coefficients	-10.2	-10.7	-10.65	-10.92	-10.69	-10.89	-11.06	-10.19	-10.21	-10.28	-9.59	-10.35	-10.19	-10.35	-10.38	-10.62	-10.31	-10.291	-10.39	-10.47	-10.36	-10.43	-10.54	-10.203	-10.41	-10.62	-10.55	-10.05	-10.37	-10.14	-10.22	-10.32	-10.31	-10.38	-10.44	-10.256	-10.19	-10.24					-10.51	-10.359
		Micro Kill E.Coli																5.77	5.77	5.77	5.77	5.77	5.77	5.77	5.77	5.79	5.79	5.79	5.79	5.79	5.79
		Diff. Coeff. Difference ± HEC	0.708	1.311	1.279	1.39	1.346	0	0	0.86	0.876	0.949	0	0	0.92	1.086	1.089	0.02	0.02	-0.01	-0.02	0.05	0.16	-0.01	-0.08	0.027	0.07	0	0.07	0.37	0.09
		DRA															43.06													73.25	30.07
		CPC Mass mg/ml	0.024352	0.012926	0.018045	0.02502	0.01629	0.011835		0.014445	0.016605	0.021465		0.018585	0.041927	0.03929	0.03888	0.014	0.026	0.028	0.026	0.022	0.027	0.023	0.019	0.027	0.027	0.025	0.025	0.002	0.03	0.0311445	0.031905	0.030465	0.032265	0.0300258	0.0207	0.03582	0.02961	0.03186							0.029077	0.0301095	0.0339193
		MicroKill S. Mutans
[truncated: 67 more columns]
